# Supplementary material for: The Synergistic Effects of Polysaccharides and Ginsenosides From American Ginseng (Panax quinquefolius L.) Ameliorating Cyclophosphamide-Induced Intestinal Immune Disorders and Gut Barrier Dysfunctions Based on Microbiome-Metabolomics Analysis
Source: Front Immunol. 2021 Apr 22;12:665901. doi: 10.3389/fimmu.2021.665901 (PMC8100215; doi:10.3389/fimmu.2021.665901)
Supplement: Supplementary file 2 [file Table_1.xlsx]

## Sheet: Ginsenoside
No.	Rt	Adduct	mz	Formula	Identification
1	11.133	[M+COOH]-	991.539	C48H82O18	Ginsenoside Re
2	18.713	[M-H]-	1107.58	C54H92O23	Ginsenoside Rb1
3	18.9	[M-H]-	1077.57	C53H90O22	Ginsenoside Rc
4	19.033	[M+COOH]-	829.484	C42H72O13	Ginsenoside Rg2
5	19.853	[M+COOH]-	991.535	C48H82O18	Ginsenoside Rd
6	27.387	[M+COOH]-	829.486	C42H72O13	Ginsenoside Rg3
7	33.953	[M+COOH]-	811.478	C42H70O12	Ginsenoside Rk1
8	34.907	[M+COOH]-	811.478	C42H70O12	Ginsenoside Rg5
