# Supplementary material for: The Synergistic Effects of Polysaccharides and Ginsenosides From American Ginseng (Panax quinquefolius L.) Ameliorating Cyclophosphamide-Induced Intestinal Immune Disorders and Gut Barrier Dysfunctions Based on Microbiome-Metabolomics Analysis
Source: Front Immunol. 2021 Apr 22;12:665901. doi: 10.3389/fimmu.2021.665901 (PMC8100215; doi:10.3389/fimmu.2021.665901)
Supplement: Supplementary file 3 [file Table_2.xls]

## Sheet: Sheet1
Supplementary Data 2. The model parameters of OPLS-DA in different comparative groups
Compare	R2	Q2	Pvalue.R2	Pvalue.Q2	Intercept.R2	Intercept.Q2
CTX vs CTRL	0.999533	0.968023	0	0	0.822632	-0.953424
AGP_AGG vs CTX	0.999694	0.985415	0	0	0.733529	-0.821572
AGP vs CTX	0.999701	0.977441	0	0	0.808521	-0.87046
AGG vs CTX	0.999535	0.985071	0	0	0.771062	-0.969715
