# Supplementary material for: The Synergistic Effects of Polysaccharides and Ginsenosides From American Ginseng (Panax quinquefolius L.) Ameliorating Cyclophosphamide-Induced Intestinal Immune Disorders and Gut Barrier Dysfunctions Based on Microbiome-Metabolomics Analysis
Source: Front Immunol. 2021 Apr 22;12:665901. doi: 10.3389/fimmu.2021.665901 (PMC8100215; doi:10.3389/fimmu.2021.665901)
Supplement: Supplementary file 4 [file Table_3.xls]

## Sheet: Feces CTRL vs CTX
No.	Rt	Metabolite ID	m/z	Detection mode	HMDB_ID	Identification	FC	P value
1	0.82185	M144T49	144.047	positive	HMDB0032985	5-(2-Hydroxyethyl)-4-methylthiazole	0.228362	2.02525e-06
2	0.82295	M265T49	265.111	positive	HMDB0000235	Thiamine	0.208855	3.08909e-08
3	0.960158	M154T58	154.097	positive	HMDB0013253	N-Acetylhistamine	5.45522	2.81971e-06
4	1.16521	M231T70	231.134	negative	HMDB0028917	Ile-Thr	3.14516	1.65804e-05
5	1.53063	M169T92	169.035	positive	HMDB0000289	Uric acid	7.46024	1.2218e-05
6	1.58162	M229T95	229.154	positive	HMDB0011174	Isoleucylproline	3.21008	0.00519263
7	1.58911	M321T95	321.047	negative	HMDB0001227	Thymidine-5'-monophosphate	3.08296	5.30171e-05
8	1.59321	M289T96	289.066	negative	HMDB0000296	Uridine	3.13884	0.000225347
9	1.64973	M117T99	117.018	negative	HMDB0000254	Succinic acid	3.3291	2.34279e-06
10	1.65498	M73T99	73.0287	negative	HMDB0000237	Propionic acid	3.34199	1.06648e-06
11	1.65935	M284T100	284.098	positive	HMDB0000133	Guanosine	3.18187	0.000874695
12	1.69207	M267T102	267.072	negative	HMDB0000195	Inosine	6.79675	1.19702e-07
13	1.69772	M175T102	175.107	positive	HMDB0028854	Gly-Val	3.19102	0.000278695
14	1.71823	M231T103	231.134	negative	HMDB0029065	Thr-Leu	3.07371	3.63832e-05
15	2.05367	M303T123	303.082	negative	HMDB0000884	Ribothymidine	5.49417	0.00107285
16	2.10663	M283T126	283.067	negative	HMDB0000299	Xanthosine	13.0583	0.00637042
17	2.50916	M217T151	217.118	negative	HMDB0029043	Ser-Leu	3.04784	0.000351138
18	2.81418	M223T169	223.107	positive	HMDB0028848	Gly-Phe	3.17514	3.37772e-06
19	3.14842	M245T189	245.186	positive	HMDB0028911	Isoleucyl-Leucine	3.66154	7.24395e-05
20	3.2477	M300T195	300.134	negative	HMDB0029028	Prolyl-Tryptophan	3.07822	6.26065e-10
21	3.4195	M231T205	231.17	positive	NA	DL-Leu-DL-Val	0.230467	0.00918693
22	3.75578	M287T225	287.185	negative	HMDB0031885	6-Hydroxypentadecanedioic acid	0.121953	8.28252e-10
23	3.83407	M259T230	259.201	positive	NA	L-Leucyl-L-leucine methyl ester	3.02008	0.000173569
24	4.18279	M593T251	593.331	negative	HMDB0004159	L-Urobilin	3.27921	0.00099883
25	5.25647	M405T315	405.262	negative	HMDB0000400	3,7-Dihydroxy-12-oxocholanoic acid	0.211214	0.000797336
26	5.2582	M389T315	389.268	positive	HMDB0062744	7alpha-hydroxy-3-oxochol-4-en-24-oic Acid	0.210274	0.00052133
27	5.26512	M371T316	371.257	positive	HMDB0000476	3-Oxo-4,6-choladienoic acid	0.200708	0.00228838
28	5.53962	M407T332	407.278	negative	HMDB0000619	Cholic acid	0.278196	0.00804527
29	5.57338	M286T334	286.274	positive	NA	C17_Sphingosine	3.00171	0.00342828
30	5.59623	M300T336	300.289	positive	NA	DErySphingosine	5.24359	0.00223648
31	5.85863	M424T352	424.245	negative	HMDB11470;HMDB11500	LysoPE 14:0	4.28007	1.83436e-06
32	5.85985	M426T352	426.26	positive	HMDB0011500	1-Myristoyl-2-hydroxy-sn-glycero-3-phosphoethanolamine	3.42648	1.03562e-05
33	6.05778	M440T363	440.276	positive	HMDB11472	LysoPE 15:0	5.41634	1.49455e-05
34	6.47336	M303T388	303.231	positive	NA	5-Hydroxy-6E,8Z,11Z,14Z-eicosatetraenoic acid, 1,5-lactone	3.45574	5.93863e-06
35	6.49123	M319T389	319.226	negative	HMDB0004679	8S-Hydroxy-5Z,9E,11Z,14Z-eicosatetraenoic acid	5.14264	1.1701e-07
36	6.5854	M321T395	321.242	negative	HMDB0005045	15S-Hydroxy-8Z,11Z,13E-eicosatrienoic acid	3.63051	5.57143e-07
37	6.61378	M322T397	322.273	positive	HMDB0013624	.alpha.-Linolenoyl ethanolamide	3.11035	0.00107393
38	6.70217	M363T402	363.213	positive	HMDB0014879	Hydrocortisone	3.46039	1.38363e-05
39	6.83037	M286T410	286.273	positive	NA	Pentadecanoyl ethanolamide	4.20287	0.0112391
40	6.83772	M375T410	375.289	negative	HMDB0000717	Isolithocholic acid	3.30339	2.98417e-06
41	6.85461	M336T411	336.253	negative	NA	Linoleoylglycine	6.76272	8.37291e-11
42	6.90795	M324T414	324.289	positive	HMDB0012252	Linoleoyl ethanolamide	4.15256	0.000778639
43	7.01319	M317T421	317.246	positive	HMDB0034381	Linoleic acid methyl ester	4.32014	4.07724e-05
44	7.14811	M300T429	300.289	positive	HMDB0002100	Palmitoyl ethanolamide	7.59657	0.00132212
45	7.17357	M319T430	319.263	positive	NA	.omega.-3 Arachidonic acid methyl ester	4.42305	6.83558e-05
46	7.1884	M338T431	338.268	negative	NA	N-Oleoylglycine	9.29704	1.43956e-06
47	7.26564	M326T436	326.305	positive	HMDB0002088	N-Oleoylethanolamine	6.24736	0.00061493
48	7.30596	M303T438	303.232	negative	HMDB0002177	Cis-8,11,14,17-Eicosatetraenoic acid	3.36998	5.18367e-08
49	7.30892	M333T439	333.239	positive	NA	5(6)-Epoxy-8Z,11Z,14Z,17Z-eicosatetraenoic acid, methyl ester	3.73121	0.00824161
50	7.53697	M297T452	297.278	positive	NA	cis-12-Octadecenoic acid methyl ester	4.33144	4.96449e-05
51	7.72686	M299T464	299.258	negative	HMDB0062549	2-hydroxystearate	3.06611	0.00119413
52	7.8294	M327T470	327.252	negative	-	FAHFA 19:0; FAHFA(3:0/16:0)	11.3931	4.33192e-05
53	7.94356	M281T477	281.247	negative	HMDB0000207	Oleic acid	3.7431	0.000175069
54	8.01737	M343T481	343.263	positive	NA	Docosahexaenoic acid methyl ester	5.59487	1.41633e-05
55	8.1221	M599T487_2	599.317	negative	-	LysoPI 18:0; LysoPI 18:0	0.211493	0.00315221
Variable importance in the projection (VIP) was obtained from OPLS-DA with a threshold of 1.0. P value was calculated from student's t-test. Fold change(FC) was calculated from the arithmetic mean values between CTRL and CTX group with a thresold of 3.0 or 1/3.

## Sheet: Feces AGP_AGG vs CTX
No.	Rt	Metabolite ID	m/z	Detection mode	HMDB_ID	Identification	FC	P value
1	0.8973	M387T54	387.112	negative	HMDB0000975	.alpha.,.beta.-Trehalose	3.58242	0.00257177
2	0.925533	M549T56	549.164	negative	HMDB0001262	Maltotriose	3.59379	0.00612633
3	0.938258	M503T56	503.158	negative	HMDB0029930	Erlose	3.09737	0.00138953
4	0.955783	M141T57	141.065	positive	HMDB0002820	Methylimidazoleacetic acid	3.8679	3.20041e-06
5	1.53063	M169T92	169.035	positive	HMDB0000289	Uric acid	0.0920986	3.62149e-08
6	1.64145	M159T98	159.065	negative	HMDB0059893	Ethyl methyl_succinate	177.186	3.98664e-09
7	1.83889	M137T110	137.045	positive	HMDB0000157	Hypoxanthine	3.07659	6.46548e-09
8	2.7643	M153T166	153.018	negative	HMDB0000152	Gentisic acid	3.63957	0.011245
9	2.79389	M229T168	229.154	positive	HMDB0011175	Leu-Pro	0.313863	6.04959e-05
10	2.80142	M204T168	204.029	negative	HMDB0000881	Xanthurenic acid	3.61841	0.00308876
11	2.89197	M295T174	295.165	positive	HMDB0029109	Tyr-Leu	0.234292	2.84617e-10
12	2.98097	M165T179	165.054	positive	HMDB0002035	4-Hydroxycinnamic acid	5.53489	0.00256582
13	3.33867	M340T200	340.259	positive	-	Acylcarnitine 12:2	12.0404	5.86427e-09
14	3.57077	M192T214	192.066	negative	HMDB0000821	Phenaceturic acid	0.28255	0.00758891
15	4.22128	M351T253	351.215	negative	HMDB0004385	Lipoxin A4	0.222945	1.51886e-13
16	4.2505	M520T255	520.445	positive	-	Acylcarnitine 25:3	5.26573	0.00172992
17	4.88182	M699T293	699.43	negative	-	MGDG 27:3; MGDG(5:0/22:3)	796.119	8.24581e-09
18	4.95382	M315T297	315.252	positive	HMDB0004704	9,10-Dihydroxy-12Z-octadecenoic acid	3.67499	2.20913e-08
19	5.19947	M701T312	701.445	negative	-	MGDG 27:2; MGDG(7:0/20:2)	50.5307	9.58262e-08
20	5.4931	M318T330	318.3	positive	HMDB0004610	Phytosphingosine	3.853	0.00255029
21	5.82603	M337T350	337.237	negative	HMDB0012838	6,7-dihydro-12-epi-LTB4	0.263905	7.99175e-06
22	5.89077	M391T353	391.283	positive	HMDB0000328	12-Ketodeoxycholic acid	0.321945	3.69324e-10
23	5.9209	M435T355	435.273	negative	HMDB0000467	Nutriacholic acid	0.225151	0.00250469
24	6.05778	M440T363	440.276	positive	HMDB11472	LysoPE 15:0	0.275357	7.34762e-05
25	6.28924	M341T377	341.268	negative	-	FAHFA 20:0; FAHFA(2:0/18:0)	4.25707	1.67649e-05
26	6.45922	M540T388	540.328	negative	-	LysoPC 16:0	0.329515	0.000910545
27	6.47336	M303T388	303.231	positive	NA	5-Hydroxy-6E,8Z,11Z,14Z-eicosatetraenoic acid, 1,5-lactone	0.257388	2.38811e-06
28	6.49123	M319T389	319.226	negative	HMDB0004679	8S-Hydroxy-5Z,9E,11Z,14Z-eicosatetraenoic acid	0.191159	6.14598e-05
29	6.54357	M315T393	315.267	positive	HMDB0060043	13-HDoHE	6.6252	2.26566e-11
30	6.54578	M1078T393	1077.76	negative	-	AcylGlcADG 56:8; AcylGlcADG(14:1/20:5/22:2)	149.059	2.7384e-05
31	6.5854	M321T395	321.242	negative	HMDB0005045	15S-Hydroxy-8Z,11Z,13E-eicosatrienoic acid	0.259831	4.22228e-06
32	6.58665	M305T395	305.246	positive	HMDB0001043	cis-5,8,11,14-Eicosatetraenoic acid	0.329429	2.30388e-06
33	6.69468	M450T402	450.356	positive	-	Acylcarnitine 20:3	0.257122	5.40957e-05
34	7.00137	M283T420	283.263	negative	HMDB0000827	Stearic acid	3.45251	0.00174499
35	7.01319	M317T421	317.246	positive	HMDB0034381	Linoleic acid methyl ester	0.201937	1.05504e-10
36	7.17357	M319T430	319.263	positive	NA	.omega.-3 Arachidonic acid methyl ester	0.245825	8.00515e-10
37	7.84128	M283T470	283.242	positive	HMDB0003231	trans-Vaccenic acid	7.43903	0.000157327
38	7.84148	M271T470_1	271.241	positive	HMDB0059870	Ethyl pentadecanoate	25.8577	4.94986e-09
39	8.01737	M343T481	343.263	positive	NA	Docosahexaenoic acid methyl ester	0.299231	0.000611782
40	8.1221	M599T487_2	599.317	negative	-	LysoPI 18:0; LysoPI 18:0	5.31317	0.0024944
Variable importance in the projection (VIP) was obtained from OPLS-DA with a threshold of 1.0. P value was calculated from student's t-test. Fold change(FC) was calculated from the arithmetic mean values between AGP_AGG and CTX group with a thresold of 3.0 or 1/3.
